# Supplementary material for: Antiprotozoal Effect of Snake Venoms and Their Fractions: A Systematic Review
Source: Pathogens. 2021 Dec 16;10(12):1632. doi: 10.3390/pathogens10121632 (PMC8707848; doi:10.3390/pathogens10121632)
Supplement: Supplementary file 1 [file pathogens-10-01632-s001.zip]

Archive with 1 entries (1 files):
- pathogens-1483866-supplementary.pdf
